# Supplementary material for: N-Carbamylglutamate Improves Reproductive Performance and Alters Fecal Microbiota and Serum Metabolites of Primiparous Sows during Gestation after Fixed-Time Artificial Insemination
Source: Biology (Basel). 2022 Sep 30;11(10):1432. doi: 10.3390/biology11101432 (PMC9598523; doi:10.3390/biology11101432)
Supplement: Supplementary file 1 [file biology-11-01432-s001.zip]

Archive with 1 entries (1 files):
- biology-1898596-supplementary.pdf
